# Supplementary material for: Comprehensive Protein Interactome Analysis of a Key RNA Helicase: Detection of Novel Stress Granule Proteins
Source: Biomolecules. 2015 Jul 15;5(3):1441–66. doi: 10.3390/biom5031441 (PMC4598758; doi:10.3390/biom5031441)
Supplement: Supplementary File 1 [file biomolecules-05-01441-s001.zip]

Archive with 3 entries (2 files):
- DDX6_Supplement_150610.xlsx
- __MACOSX/
- __MACOSX/._DDX6_Supplement_150610.xlsx
