# Supplementary material for: Comprehensive Protein Interactome Analysis of a Key RNA Helicase: Detection of Novel Stress Granule Proteins
Source: Biomolecules. 2015 Jul 15;5(3):1441–66. doi: 10.3390/biom5031441 (PMC4598758; doi:10.3390/biom5031441)
Supplement: Supplementary File 1 [file biomolecules-05-01441-s001.zip › DDX6_Supplement_150610.xlsx]

## Sheet: RNA-independent interactions
								# different peptides identified						# total peptides
Name	Alt. name	Protein accession	Gene accession	GeneID	MW (kDa)	length (aa)	Description	no nuclease (3 replicates)			plus nuclease (3 replicates)			no nuclease	plus nuclease	total	PAF (Protein Abundance Factor)	# SUMO sites predicted	#sites/kb	Sumoylated (published MS work) ?	# published MS studies reporting SUMO site	References (see tab)
ATXN2		ENSP00000366843	ENSG00000204842	6311	140.3	1313	ataxin 2	99	60	36	72	75	36	195	183	378	3769.03	5	3.80807	yes	1	13
ATXN2L		ENSP00000338718	ENSG00000168488	11273	113.4	1075	ataxin 2-like	179	92	24	169	129	26	295	324	619	7317.87	2	1.86047	yes	4	4, 10, 13, 14
C1QBP	SF2p32	ENSP00000225698	ENSG00000108561	708	31.4	282	complement component 1, q subcomponent binding protein	76	22	11	52	25	22	109	99	208	9664.81	2	7.0922	yes	2	8, 11
DCP1	DCP1A, DCP1B	ENSP00000280665	ENSG00000151065	196513	67.7	617	DCP1 decapping enzyme homolog B	41	18	16	36	51	11	75	98	173	3726.11	1	1.62075
DDX1		ENSP00000370745	ENSG00000079785	1653	82.4	740	DEAD (Asp-Glu-Ala-Asp) box helicase 1	0	6	0	0	4	3	6	7	13	293.357	2	2.7027	yes	3	1, 3, 11
DDX17	p72	ENSP00000380033	ENSG00000100201	10521	80.3	729	DEAD (Asp-Glu-Ala-Asp) box helicase 17	3	4	1	0	3	2	8	5	13	208.733	1	1.37174	yes	4	1, 3, 8, 11
DDX6	RCK, p54	ENSP00000264018	ENSG00000110367	1656	54.4	483	DEAD (Asp-Glu-Ala-Asp) box helicase 6	164	103	419	219	164	463	686	846	1532	62844.6	1	2.07039	yes	1	6
EDC3		ENSP00000320503	ENSG00000179151	80153	56.1	508	enhancer of mRNA decapping 3 homolog	151	101	292	119	145	277	544	541	1085	37524.2	0
EDC4	HEDLS, GE-1	ENSP00000351811	ENSG00000038358	23644	151.7	1401	enhancer of mRNA decapping 4	0	13	18	3	24	17	31	44	75	971.184	1	0.713776
EIF4ENIF1	4e-T	ENSP00000380659	ENSG00000184708	56478	108.2	985	eukaryotic translation initiation factor 4E nuclear import factor 1	21	31	18	9	40	10	70	59	129	1437.78	2	2.03046
ERH		ENSP00000451080	ENSG00000100632	2079	12.3	104	enhancer of rudimentary homolog (Drosophila)	0	0	0	1	1	6	0	8	8	3037.73	0
FMR1		ENSP00000359508	ENSG00000102081	2332	71.2	632	fragile X mental retardation 1	0	16	1	0	17	3	17	20	37	693.448	2	3.16456
FXR2		ENSP00000250113	ENSG00000129245	9513	74.2	673	fragile X mental retardation, autosomal homolog 2	4	3	8	2	4	12	15	18	33	1059.37	0
G3BP2		ENSP00000379069	ENSG00000138757	9908	54.1	482	GTPase activating protein (SH3 domain) binding protein 2	0	4	0	0	8	1	4	9	13	387.82	1	2.07469	yes	2	5, 11
GRAN1	FAM195A	ENSP00000305138	ENSG00000172366	84331	17.8	160	family with sequence similarity 195, member A	7	9	6	11	13	6	22	30	52	4860.28	0
GRAN2	FAM195B	ENSP00000409009	ENSG00000225663	348262	10.9	97	family with sequence similarity 195, member B	7	14	3	11	16	2	24	29	53	6462.14	1	10.3093
HNRNPC		ENSP00000338095	ENSG00000092199	3183	33.7	306	heterogeneous nuclear ribonucleoprotein C (C1/C2)	0	0	0	0	5	7	0	12	12	1424.4	3	9.80392	yes	8	1, 3, 4, 5, 6, 9, 11, 12
HNRNPM		ENSP00000339095	ENSG00000171863	4670	77.5	730	heterogeneous nuclear ribonucleoprotein M	4	1	0	0	3	0	5	3	8	75.04	5	6.84932	yes	10	1, 3, 4, 5, 7, 9, 10, 11, 12, 14
LARP4		ENSP00000258729	ENSG00000136231	113251	80.6	724	La ribonucleoprotein domain family, member 4	4	12	0	0	8	0	16	8	24	192.41	1	1.38122	yes	2	1, 11
LSM12		ENSP00000293406	ENSG00000161654	124801	21.7	195	LSM12 homolog	12	7	6	11	15	2	25	28	53	3156.63	1	5.12821
LSM14A	RAP55, RAP55A	ENSP00000446271	ENSG00000257103	26065	50.5	463	LSM14A, SCD6 homolog A	25	45	35	10	28	23	105	61	166	4080	2	4.31965
LSM14B	LSM13, RAP55B	ENSP00000435839	ENSG00000149657	149986	42.1	385	LSM14B, SCD6 homolog B	40	31	12	59	53	21	83	133	216	8798.14	1	2.5974
NUFIP2	82-FIP	ENSP00000225388	ENSG00000108256	57532	76.1	695	nuclear fragile X mental retardation protein interacting protein 2	62	95	33	53	96	45	190	194	384	7484.55	2	2.8777	yes	3	10, 11, 13
PABPC1	PABP, PABP1	ENSP00000313007	ENSG00000070756	26986	70.7	636	poly(A) binding protein, cytoplasmic 1	93	30	57	32	25	46	180	103	283	5417.96	2	3.14465	yes	3	1, 3, 11
PABPC3	PABP3	ENSP00000281589	ENSG00000151846	5042	70	631	poly(A) binding protein, cytoplasmic 3	0	0	3	3	4	1	3	8	11	299.899	2	3.16957
PABPC4	PABP4	ENSP00000361953	ENSG00000090621	8761	70.8	644	poly(A) binding protein, cytoplasmic 4 (inducible form)	6	0	9	1	1	3	15	5	20	295.842	4	6.21118	yes	3	1, 3, 11
PATL1	PAT1B	ENSP00000300146	ENSG00000166889	219988	86.9	770	protein associated with topoisomerase II homolog 1	22	8	5	6	18	6	35	30	65	958.141	2	2.5974
RTCB	HSPC117, FAAP	ENSP00000228251	ENSG00000060138	51493	55.2	505	RNA 2',3'-cyclic phosphate and 5'-OH ligase	0	3	1	0	7	0	4	7	11	245.829	2	3.9604	yes	2	1, 11
THRAP3	TRAP150	ENSP00000346634	ENSG00000054118	9967	108.7	955	thyroid hormone receptor associated protein 3	0	3	3	0	8	3	6	11	17	293.714	2	2.09424	yes	4	4, 5, 11, 12
TIF1B	TRIM28, KAP1	ENSP00000253024	ENSG00000130726	10155	88.6	835	tripartite motif containing 28	0	0	0	6	2	0	0	8	8	219.063	2	2.39521	yes	8	2, 3, 5, 7, 9, 10, 11, 12

## Sheet: DirectInteractions_Annotated
			Biological process	Biological process	Biological process	Biological process	Biological process	Cellular component	Cellular component	Cellular component
Gene name	Protein name	Known direct interaction with DDX6 (refs see text)	SG	TL	PB	DC	SF	N	Nc	C	New direct interaction, not inferred from new DDX6 functions			Key
ATXN2	ataxin 2	52	x	x	x		x	x	x
ATXN2L	ataxin 2-like	52	x		x		x							TL	Translation		Known function of DDX6
C1QBP	complement component 1, q subcomponent binding protein	n/a					x	x	x	x	x			SG	Stress granules		Known function of DDX6
DCP1	DCP1 decapping enzyme homolog B	52, 108			x	x				x				PB	P-bodies		Known function of DDX6
DDX1	DEAD (Asp-Glu-Ala-Asp) box helicase 1	n/a	x	x			x	x	x	x				DC	Decapping complex		Known function of DDX6
DDX17	DEAD (Asp-Glu-Ala-Asp) box helicase 17	n/a					x	x	x		x			SF	Splicing factors
EDC3	enhancer of mRNA decapping 3 homolog	53,40			x	x				x				C	Cytoplasm
EDC4	enhancer of mRNA decapping 4	n/a			x	x		x		x				N	Nucleus
EIF4ENIF1	eukaryotic translation initiation factor 4E nuclear import factor 1	53						x		x				Nc	Nucleolus
ERH	enhancer of rudimentary homolog (Drosophila)	n/a									x			X***	identified in this work
FMR1	fragile X mental retardation 1	n/a	x	x					x	x	x
FXR2	fragile X mental retardation, autosomal homolog 2	n/a		x							x
G3BP2	GTPase activating protein (SH3 domain) binding protein 2	52	x							x	x
GRAN1/FAM195A	family with sequence similarity 195, member A	52	X***								x
GRAN2/FAM195B	family with sequence similarity 195, member B	52	X***								x
HNRNPC	heterogeneous nuclear ribonucleoprotein C (C1/C2)	n/a					x				x
HNRNPM	heterogeneous nuclear ribonucleoprotein M	n/a					x	x	x		x
LARP4	La ribonucleoprotein domain family, member 4	n/a						x			x
LSM12	LSM12 homolog	52
LSM14A	LSM14A, SCD6 homolog A	109	x	x	x					x
LSM14B	LSM14B, SCD6 homolog B	52		x			x
NUFIP2	nuclear fragile X mental retardation protein interacting protein 2	52	X***					x		x
PABPC1	poly(A) binding protein, cytoplasmic 1	n/a	x	x			x	x		x
PABPC3	poly(A) binding protein, cytoplasmic 3	n/a	x							x
PABPC4	poly(A) binding protein, cytoplasmic 4 (inducible form)	n/a	x	x			x	x		x
PATL1	protein associated with topoisomerase II homolog 1	52			x	x
RTCB	RNA 2',3'-cyclic phosphate and 5'-OH ligase	n/a					x				x
THRAP3	thyroid hormone receptor associated protein 3	n/a					x	x	x		x
TIF1B	tripartite motif containing 28	n/a						x			x

## Sheet: Ribosomal proteins
					# different peptides identified						# total peptides
Name	Protein accession	Gene accession	GeneID	Description	no nuclease (3 replicates)			plus nuclease (3 replicates)			no nuclease	plus nuclease	total
RPL11	ENSP00000363676	ENSG00000142676	6135	ribosomal protein L11	0	4	2	0	4	4	6	8	14
RPL12	ENSP00000354739	ENSG00000197958	6136	ribosomal protein L12	0	0	0	0	6	3	0	9	9
RPL19	ENSP00000225430	ENSG00000108298	6143	ribosomal protein L19	0	0	0	0	7	6	0	13	13
RPL24	ENSP00000377640	ENSG00000114391	6152	ribosomal protein L24	0	4	0	1	2	2	4	5	9
RPL29	ENSP00000418868	ENSG00000162244	6159	ribosomal protein L29	0	6	2	8	7	2	8	17	25
RPL3	ENSP00000346001	ENSG00000100316	6122	ribosomal protein L3	0	1	0	6	1	8	1	15	16
RPL4	ENSP00000311430	ENSG00000174444	6124	ribosomal protein L4	0	3	0	0	4	6	3	10	13
RPL6	ENSP00000202773	ENSG00000089009	6128	ribosomal protein L6	2	1	0	15	9	6	3	30	33
RPL7	ENSP00000379731	ENSG00000147604	6129	ribosomal protein L7	0	0	4	0	7	3	4	10	14
RPL7A	ENSP00000361076	ENSG00000148303	6130	ribosomal protein L7a	0	1	3	0	3	3	4	6	10
RPL8	ENSP00000378378	ENSG00000161016	6132	ribosomal protein L8	0	0	0	0	5	6	0	11	11
RPLP0	ENSP00000376299	ENSG00000089157	6175	ribosomal protein, large, P0	0	0	2	4	0	1	2	5	7
RPS11	ENSP00000270625	ENSG00000142534	6205	ribosomal protein S11	3	4	4	3	5	5	11	13	24
RPS14	ENSP00000385958	ENSG00000164587	6208	ribosomal protein S14	8	11	2	3	7	3	21	13	34
RPS16	ENSP00000251453	ENSG00000105193	6217	ribosomal protein S16	2	2	0	0	1	4	4	5	9
RPS18	ENSP00000393241	ENSG00000231500	6222	ribosomal protein S18	0	1	3	0	1	3	4	4	8
RPS19	ENSP00000221975	ENSG00000105372	6223	ribosomal protein S19	4	10	0	2	5	0	14	7	21
RPS2	ENSP00000341885	ENSG00000140988	6187	ribosomal protein S2	3	4	5	1	3	11	12	15	27
RPS23	ENSP00000296674	ENSG00000186468	6228	ribosomal protein S23	0	0	2	0	3	1	2	4	6
RPS3	ENSP00000434643	ENSG00000149273	6188	ribosomal protein S3	0	2	6	0	3	10	8	13	21
RPS3A	ENSP00000346050	ENSG00000145425	6189	ribosomal protein S3A	6	13	0	0	13	8	19	21	40
RPS4X	ENSP00000362744	ENSG00000198034	6191	ribosomal protein S4, X-linked	0	5	6	0	3	4	11	7	18
RPS6	ENSP00000369757	ENSG00000137154	6194	ribosomal protein S6	15	7	0	12	10	1	22	23	45
RPS8	ENSP00000379888	ENSG00000142937	6202	ribosomal protein S8	3	8	7	4	9	13	18	26	44
RPS24	ENSP00000349748	ENSG00000116560	6229	ribosomal protein S24	0	1	2	0	0	4	3	4	7
RPL23A	ENSP00000262803	ENSG00000005007	6147	ribosomal protein L23a	4	1	0	8	0	0	5	8	13
RPL27A	ENSP00000216038	ENSG00000100220	6157	ribosomal protein L27a	2	3	0	0	3	0	5	3	8
RPL35	ENSP00000389103	ENSG00000198242	11224	ribosomal protein L35	0	3	2	0	0	0	5	0	5
RPS7	ENSP00000325376	ENSG00000099783	6201	ribosomal protein S7	11	11	0	0	0	0	22	0	22

## Sheet: RNA-dependent interactions
					# different peptides identified						# total peptides
Name	Protein accession	Gene accession	GeneID	Description	no nuclease (3 replicates)			plus nuclease (3 replicates)			no nuclease	plus nuclease	total	Proportion of peptides in nuclease-treated sample
DHX36	ENSP00000362671	ENSG00000136942	170506	DEAH (Asp-Glu-Ala-His) box polypeptide 36	2	1	0	0	0	0	3	0	3	0
EIF4A3	ENSP00000428589	ENSG00000155506	9775	eukaryotic translation initiation factor 4A3	5	2	0	0	0	0	7	0	7	0
ELAVL1	ENSP00000290341	ENSG00000159217	1994	ELAV (embryonic lethal, abnormal vision, Drosophila)-like 1 (Hu antigen R)	0	1	9	0	0	0	10	0	10	0
G3BP1	ENSP00000216727	ENSG00000100836	10146	GTPase activating protein (SH3 domain) binding protein 1	0	5	1	0	0	0	6	0	6	0
HNRNPA0	ENSP00000349428	ENSG00000011304	10949	heterogeneous nuclear ribonucleoprotein A0	2	4	0	0	0	0	6	0	6	0
HNRNPA1	ENSP00000269349	ENSG00000141543	3178	heterogeneous nuclear ribonucleoprotein A1	27	16	6	0	4	0	49	4	53	0.0816327
HNRNPA2B1	ENSP00000417078	ENSG00000174953	3181	heterogeneous nuclear ribonucleoprotein A2/B1	29	23	2	0	0	2	54	2	56	0.037037
HNRNPA3	ENSP00000283179	ENSG00000153187	220988	heterogeneous nuclear ribonucleoprotein A3	6	4	2	0	0	0	12	0	12	0
HNRNPU	ENSP00000341826	ENSG00000135486	3192	heterogeneous nuclear ribonucleoprotein U (scaffold attachment factor A)	14	13	0	0	0	0	27	0	27	0
IGF2BP1	ENSP00000377681	ENSG00000145907	10642	insulin-like growth factor 2 mRNA binding protein 1	4	18	16	0	0	0	38	0	38	0
IGF2BP2	ENSP00000415464	ENSG00000161813	10644	insulin-like growth factor 2 mRNA binding protein 2	0	1	6	0	0	0	7	0	7	0
IGF2BP3	ENSP00000371634	ENSG00000073792	10643	insulin-like growth factor 2 mRNA binding protein 3	0	1	7	0	0	0	8	0	8	0
LARP1	ENSP00000376309	ENSG00000170144	23367	La ribonucleoprotein domain family, member 1	14	12	0	0	0	0	26	0	26	0
NONO	ENSP00000346694	ENSG00000122566	4841	non-POU domain containing, octamer-binding	13	12	2	0	0	0	27	0	27	0
PABPN1	ENSP00000276079	ENSG00000147140	8106	poly(A) binding protein, nuclear 1	3	4	0	0	0	0	7	0	7	0
PTBP1	ENSP00000361435	ENSG00000138326	5725	polypyrimidine tract binding protein 1	1	2	0	0	0	0	3	0	3	0
RBM14	ENSP00000311747	ENSG00000239306	10432	RNA binding motif protein 14	5	1	0	0	0	0	6	0	6	0
SFPQ	ENSP00000385269	ENSG00000066044	6421	splicing factor proline/glutamine-rich	27	13	0	0	0	0	40	0	40	0
UPF1	ENSP00000346015	ENSG00000166441	5976	UPF1 regulator of nonsense transcripts homolog (yeast)	1	1	3	0	0	0	5	0	5	0
YBX1	ENSP00000361626	ENSG00000065978	4904	Y box binding protein 1	36	74	46	0	17	10	156	27	183	0.173077
YBX3	ENSP00000316042	ENSG00000177733	8531	Y box binding protein 3	9	20	8	0	2	0	37	2	39	0.0540541

## Sheet: NativeGel_ComplexInteractions
Modified MaxQuant output file - complete file can be found in PRIDE (ID see text)
					Gel slice
Mr	Accession	ENSG	Name	Description	1	2	3	4	5	6	7	8	9	10	11	12	13	14	15	16	17	18	19	20	21	22	23	24	25	26	27	28	29	30	total
54	ENSP00000264018	ENSG00000110367	DDX6	DEAD (Asp-Glu-Ala-Asp) box helicase 6	0	0	0	0	3	3	0	70	311	195	46	53	69	119	175	104	119	194	181	166	149	146	164	104	56	51	43	46	43	39	2649
56	ENSP00000320503	ENSG00000179151	EDC3	enhancer of mRNA decapping 3 homolog (S. cerevisiae)	0	0	0	0	0	0	0	0	0	0	0	0	0	23	17	9	31	114	104	62	39	47	68	39	10	22	7	11	9	7	619
140	ENSP00000366843	ENSG00000204842	ATXN2	ataxin 2	0	0	0	0	0	0	0	0	0	0	0	0	0	0	0	0	0	0	0	38	62	54	58	42	0	35	33	44	50	41	457
71	ENSP00000313007	ENSG00000070756	PABPC1	poly(A) binding protein, cytoplasmic 1	0	0	0	0	0	0	0	0	0	0	0	0	0	0	0	0	3	15	6	8	29	45	48	4	24	45	29	2	53	36	347
113	ENSP00000338718	ENSG00000168488	ATXN2L	ataxin 2-like	0	0	0	0	0	0	0	0	0	0	0	0	0	0	0	0	0	0	0	0	0	83	123	74	0	0	30	0	0	0	310
76	ENSP00000225388	ENSG00000108256	NUFIP2	nuclear fragile X mental retardation protein interacting protein 2	0	0	0	0	0	0	0	0	0	0	0	0	0	0	0	0	0	0	0	1	4	25	68	46	31	20	18	19	24	20	276
22	ENSP00000293406	ENSG00000161654	LSM12	LSM12 homolog (S. cerevisiae)	0	0	0	0	1	0	0	0	0	0	0	0	0	0	0	3	2	3	4	12	17	19	22	11	6	10	12	9	15	17	163
42	ENSP00000435839	ENSG00000149657	LSM14B	LSM14 homolog (S. cerevisiae)	0	0	0	0	0	0	0	8	0	8	0	0	0	23	27	14	19	19	0	12	9	0	10	0	0	0	0	0	0	0	149
68	ENSP00000280665	ENSG00000151065	DCP1B	DCP1 decapping enzyme homolog B (S. cerevisiae)	0	0	0	0	0	0	0	0	0	0	0	0	0	0	0	0	0	0	1	12	13	19	70	23	4	5	1	0	0	0	148
51	ENSP00000446271	ENSG00000257103	LSM14A	LSM14A, SCD6 homolog A (S. cerevisiae)	0	0	0	0	0	0	0	0	0	8	2	0	0	2	37	18	11	19	9	5	5	12	9	1	0	0	0	0	1	0	139
152	ENSP00000351811	ENSG00000038358	EDC4	enhancer of mRNA decapping 4	0	0	0	0	0	0	0	0	0	0	0	0	0	0	0	0	0	0	0	0	0	0	0	0	0	0	1	51	41	16	109
36	ENSP00000361626	ENSG00000065978	YBX1	Y box binding protein 1	0	0	0	0	0	0	0	0	13	15	1	5	2	2	3	9	4	17	8	5	3	2	1	0	0	0	0	0	0	0	90
31	ENSP00000225698	ENSG00000108561	C1QBP	complement component 1, q subcomponent binding protein	0	0	0	0	8	12	0	52	9	1	0	0	2	1	0	0	0	4	0	0	0	0	0	0	0	0	0	0	0	0	89
18	ENSP00000305138	ENSG00000172366	FAM195A	family with sequence similarity 195, member A	0	0	0	0	0	0	0	0	0	0	0	0	0	0	0	0	0	0	1	7	9	8	10	5	0	6	8	6	5	6	71
299	ENSP00000301740	ENSG00000167978	SRRM2	serine/arginine repetitive matrix 2	0	0	0	0	0	0	0	0	0	0	0	0	0	0	0	0	0	0	0	0	0	0	0	0	12	11	7	1	5	4	40
14	ENSP00000215829	ENSG00000100028	SNRPD3	small nuclear ribonucleoprotein D3 polypeptide 18kDa	0	0	0	0	0	0	0	7	6	2	0	1	1	2	1	0	0	1	2	3	5	4	2	0	0	0	0	0	0	0	37
54	ENSP00000379069	ENSG00000138757	G3BP2	GTPase activating protein (SH3 domain) binding protein 2	0	0	0	0	0	0	0	0	0	0	0	0	0	0	0	0	0	5	5	1	7	3	5	0	0	0	0	0	0	0	26
88	ENSP00000342927	ENSG00000184708	EIF4ENIF1	eukaryotic translation initiation factor 4E nuclear import factor 1	0	0	0	0	0	0	0	0	0	0	0	0	0	0	0	0	0	1	2	1	5	4	4	3	0	2	0	0	3	1	26
87	ENSP00000300146	ENSG00000166889	PATL1	protein associated with topoisomerase II homolog 1 (yeast)	0	0	0	0	0	0	0	0	0	0	0	0	0	0	1	0	1	6	3	3	3	2	4	0	0	0	0	0	0	0	23
74	ENSP00000250113	ENSG00000129245	FXR2	fragile X mental retardation, autosomal homolog 2	0	0	0	0	0	0	0	0	0	0	0	0	7	7	0	1	0	3	0	0	1	3	0	0	0	0	0	0	0	0	22
271	ENSP00000296755	ENSG00000131711	MAP1B	microtubule-associated protein 1B	0	0	0	0	0	0	0	0	0	0	0	0	0	0	0	0	0	0	0	0	0	0	0	0	9	0	0	10	2	0	21
42	ENSP00000355645	ENSG00000143632	ACTA1	actin, alpha 1, skeletal muscle	0	0	0	0	0	0	0	0	0	0	0	0	0	0	0	0	0	0	0	0	1	19	0	0	0	1	0	0	0	0	21
71	ENSP00000361948	ENSG00000090621	PABPC4	poly(A) binding protein, cytoplasmic 4 (inducible form)	0	0	0	0	0	0	0	0	0	0	0	0	0	0	0	0	0	0	0	2	0	0	0	6	0	10	0	0	0	0	18
24	ENSP00000379888	ENSG00000142937	RPS8	ribosomal protein S8	0	0	0	0	0	5	0	0	0	0	0	0	0	0	0	0	0	0	0	0	0	0	0	0	0	0	0	0	6	7	18
27	ENSP00000434643	ENSG00000149273	RPS3	ribosomal protein S3	0	0	0	0	0	6	0	3	2	2	0	1	0	0	0	1	0	0	0	0	0	0	0	0	0	0	0	0	1	1	17
52	ENSP00000377681	ENSG00000145907	G3BP1	GTPase activating protein (SH3 domain) binding protein 1	0	0	0	0	0	0	0	0	0	0	0	0	0	0	0	0	10	4	0	0	1	1	0	0	0	0	0	0	0	0	16
11	ENSP00000409009	ENSG00000225663	FAM195B	family with sequence similarity 195, member B	0	0	0	0	0	0	0	0	0	0	0	0	0	0	0	0	0	0	0	0	4	7	4	0	0	0	0	0	1	0	16
70	ENSP00000281589	ENSG00000151846	PABPC3	poly(A) binding protein, cytoplasmic 3	0	0	0	0	0	0	0	0	0	0	0	0	0	0	0	0	0	1	0	2	2	2	1	1	2	1	1	0	1	1	15
49	ENSP00000361927	ENSG00000126945	HNRNPH2	heterogeneous nuclear ribonucleoprotein H2 (H')	0	0	0	0	0	0	0	0	0	0	0	0	0	0	0	0	0	0	0	0	0	0	0	0	0	0	0	0	6	7	13
141	ENSP00000356520	ENSG00000135829	DHX9	DEAH (Asp-Glu-Ala-His) box polypeptide 9	0	0	0	0	0	0	0	0	0	0	0	0	0	9	1	0	1	0	1	0	0	0	0	0	0	0	0	0	0	0	12
49	ENSP00000377082	ENSG00000169045	HNRNPH1	heterogeneous nuclear ribonucleoprotein H1 (H)	0	0	0	0	0	0	0	6	0	0	0	0	0	0	0	0	0	0	0	0	0	0	0	0	0	0	1	2	0	1	10
29	ENSP00000264335	ENSG00000108953	YWHAE	tyrosine 3-monooxygenase/tryptophan 5-monooxygenase activation protein, epsilon polypeptide	0	0	0	1	5	4	0	0	0	0	0	0	0	0	0	0	0	0	0	0	0	0	0	0	0	0	0	0	0	0	10
18	ENSP00000354739	ENSG00000197958	RPL12	ribosomal protein L12	0	0	0	5	5	0	0	0	0	0	0	0	0	0	0	0	0	0	0	0	0	0	0	0	0	0	0	0	0	0	10
72	ENSP00000356468	ENSG00000116679	IVNS1ABP	influenza virus NS1A binding protein	0	0	0	0	0	0	0	0	5	0	0	0	0	0	1	3	0	0	0	0	0	0	0	0	0	0	0	0	0	0	9
30	ENSP00000362744	ENSG00000198034	RPS4X	ribosomal protein S4, X-linked	0	0	0	0	0	4	0	0	0	0	0	0	0	0	0	0	0	0	0	0	0	0	0	0	0	0	0	0	2	3	9
34	ENSP00000376299	ENSG00000089157	RPLP0	ribosomal protein, large, P0	0	0	0	0	0	0	0	0	0	0	0	0	0	0	7	0	0	1	0	0	0	0	0	0	0	0	0	0	0	0	8
24	ENSP00000379731	ENSG00000147604	RPL7	ribosomal protein L7	0	0	0	0	0	0	0	0	0	0	0	0	0	0	0	0	0	0	0	0	0	0	0	0	0	1	0	1	2	3	7
47	ENSP00000234590	ENSG00000074800	ENO1	enolase 1, (alpha)	0	1	2	1	0	0	3	0	0	0	0	0	0	0	0	0	0	0	0	0	0	0	0	0	0	0	0	0	0	0	7
85	ENSP00000216281	ENSG00000080824	HSP90AA1	heat shock protein 90kDa alpha (cytosolic), class A member 1	0	0	0	0	0	0	0	0	0	0	0	0	0	0	0	0	6	0	0	0	0	0	0	0	0	0	0	0	0	0	6
18	ENSP00000393241	ENSG00000231500	RPS18	ribosomal protein S18	0	0	0	3	2	0	0	0	0	0	0	0	0	0	1	0	0	0	0	0	0	0	0	0	0	0	0	0	0	0	6
223	ENSP00000255381	ENSG00000264424	MYH4	myosin, heavy chain 4, skeletal muscle	0	0	0	0	0	0	0	0	0	0	0	0	0	0	0	0	0	0	0	0	0	6	0	0	0	0	0	0	0	0	6
248	ENSP00000373370	ENSG00000143520	FLG2	filaggrin family member 2	0	0	0	0	0	6	0	0	0	0	0	0	0	0	0	0	0	0	0	0	0	0	0	0	0	0	0	0	0	0	6
11	ENSP00000364813	ENSG00000204392	LSM2	LSM2 homolog, U6 small nuclear RNA associated (S. cerevisiae)	0	0	0	0	0	0	0	0	1	0	0	0	0	0	0	0	1	3	1	0	0	0	0	0	0	0	0	0	0	0	6
24	ENSP00000375730	ENSG00000142541	RPL13A	ribosomal protein L13a	0	0	0	0	0	0	0	0	0	0	0	0	0	0	0	0	0	0	0	0	0	0	0	0	0	0	0	0	2	4	6
18	ENSP00000418868	ENSG00000162244	RPL29	ribosomal protein L29	0	0	0	0	0	2	0	1	1	0	0	0	0	0	0	0	0	0	1	0	0	0	1	0	0	0	0	0	0	0	6
76	ENSP00000349748	ENSG00000116560	SFPQ	splicing factor proline/glutamine-rich	0	0	0	0	0	0	0	0	0	0	0	0	0	0	0	0	0	1	1	0	1	1	2	0	0	0	0	0	0	0	6
151	ENSP00000433932	ENSG00000134376	CRB1	crumbs homolog 1 (Drosophila)	0	0	0	0	1	1	0	0	0	1	0	0	0	1	0	0	0	1	1	0	0	0	0	0	0	0	0	0	0	0	6
16	ENSP00000385958	ENSG00000164587	RPS14	ribosomal protein S14	0	0	0	5	0	0	0	0	0	0	0	0	0	0	0	0	0	0	0	0	0	0	0	0	0	0	0	0	0	0	5
23	ENSP00000345156	ENSG00000188846	RPL14	ribosomal protein L14	0	0	0	0	0	0	0	0	0	0	0	0	0	0	0	0	0	0	0	0	0	0	0	0	0	0	0	0	2	3	5
34	ENSP00000448617	ENSG00000135486	HNRNPA1	heterogeneous nuclear ribonucleoprotein A1	0	0	0	0	3	2	0	0	0	0	0	0	0	0	0	0	0	0	0	0	0	0	0	0	0	0	0	0	0	0	5
32	ENSP00000279550	ENSG00000060138	CSDA	cold shock domain protein A	0	0	0	0	0	0	0	0	0	0	0	4	0	0	0	0	0	0	0	0	0	0	0	0	0	0	0	0	0	0	4
55	ENSP00000324122	ENSG00000105618	PRPF31	PRP31 pre-mRNA processing factor 31 homolog (S. cerevisiae)	0	0	0	0	0	0	0	0	0	4	0	0	0	0	0	0	0	0	0	0	0	0	0	0	0	0	0	0	0	0	4
40	ENSP00000376309	ENSG00000170144	HNRNPA3	heterogeneous nuclear ribonucleoprotein A3	0	0	0	0	0	4	0	0	0	0	0	0	0	0	0	0	0	0	0	0	0	0	0	0	0	0	0	0	0	0	4
37	ENSP00000346694	ENSG00000122566	HNRNPA2B1	heterogeneous nuclear ribonucleoprotein A2/B1	0	0	0	0	3	1	0	0	0	0	0	0	0	0	0	0	0	0	0	0	0	0	0	0	0	0	0	0	0	0	4
15	ENSP00000346088	ENSG00000116251	RPL22	ribosomal protein L22	0	0	0	3	1	0	0	0	0	0	0	0	0	0	0	0	0	0	0	0	0	0	0	0	0	0	0	0	0	0	4
17	ENSP00000228140	ENSG00000110700	RPS13	ribosomal protein S13	0	0	0	0	3	0	0	0	0	0	0	0	0	0	0	0	0	0	0	0	0	0	0	0	0	0	0	0	1	0	4
32	ENSP00000405117	ENSG00000147274	RBMX	RNA binding motif protein, X-linked	0	0	0	0	0	0	0	3	0	0	0	0	0	0	0	0	0	0	0	0	0	0	0	0	0	0	0	0	0	0	3
68	ENSP00000225792	ENSG00000108654	DDX5	DEAD (Asp-Glu-Ala-Asp) box helicase 5	0	0	0	0	0	0	0	0	0	0	0	0	0	0	0	0	0	0	0	0	0	0	0	0	0	0	0	0	0	3	3
28	ENSP00000258962	ENSG00000136450	SRSF1	serine/arginine-rich splicing factor 1	0	0	0	0	3	0	0	0	0	0	0	0	0	0	0	0	0	0	0	0	0	0	0	0	0	0	0	0	0	0	3
28	ENSP00000306330	ENSG00000170027	YWHAG	tyrosine 3-monooxygenase/tryptophan 5-monooxygenase activation protein, gamma polypeptide	0	0	0	0	3	0	0	0	0	0	0	0	0	0	0	0	0	0	0	0	0	0	0	0	0	0	0	0	0	0	3
18	ENSP00000377640	ENSG00000114391	RPL24	ribosomal protein L24	0	0	0	0	0	0	0	0	0	0	0	0	0	0	0	0	0	0	0	0	0	0	0	0	0	0	0	0	1	2	3
65	ENSP00000343490	ENSG00000188501	LCTL	lactase-like	0	0	0	0	0	0	0	0	0	0	0	0	0	0	0	0	0	0	0	0	0	1	0	2	0	0	0	0	0	0	3

## Sheet: References
References: Studies used to compile list of sumoylated proteins
1	Blomster, H.A., et al., Novel proteomics strategy brings insight into the prevalence of SUMO-2 target sites. Mol Cell Proteomics, 2009. 8(6): p. 1382-90.
2	Blomster, H.A., et al., In vivo identification of sumoylation sites by a signature tag and cysteine-targeted affinity purification. J Biol Chem, 2010. 285(25): p. 19324-9.
3	Bruderer, R., et al., Purification and identification of endogenous polySUMO conjugates. EMBO Rep, 2011. 12(2): p. 142-8.
4	Galisson, F., et al., A novel proteomics approach to identify SUMOylated proteins and their modification sites in human cells. Mol Cell Proteomics, 2011. 10(2): p. M110 004796.
5	Golebiowski, F., et al., System-wide changes to SUMO modifications in response to heat shock. Sci Signal, 2009. 2(72): p. ra24.
6	Grant, M.M., Identification of SUMOylated proteins in neuroblastoma cells after treatment with hydrogen peroxide or ascorbate. BMB Rep, 2010. 43(11): p. 720-5.
7	Lamoliatte, F., et al., Targeted identification of SUMOylation sites in human proteins using affinity enrichment and paralog-specific reporter ions. Mol Cell Proteomics, 2013.
8	Manza, L.L., et al., Global shifts in protein sumoylation in response to electrophile and oxidative stress. Chem Res Toxicol, 2004. 17(12): p. 1706-15.
9	Matic, I., et al., Site-specific identification of SUMO-2 targets in cells reveals an inverted SUMOylation motif and a hydrophobic cluster SUMOylation motif. Mol Cell, 2010. 39(4): p. 641-52.
10	Rosas-Acosta, G., et al., A universal strategy for proteomic studies of SUMO and other ubiquitin-like modifiers. Mol Cell Proteomics, 2005. 4(1): p. 56-72.
11	Schimmel, J., et al., The ubiquitin-proteasome system is a key component of the SUMO-2/3 cycle. Mol Cell Proteomics, 2008. 7(11): p. 2107-22.
12	Tatham, M.H., et al., Comparative proteomic analysis identifies a role for SUMO in protein quality control. Sci Signal, 2011. 4(178): p. rs4.
13	Vertegaal, A.C., et al., Distinct and overlapping sets of SUMO-1 and SUMO-2 target proteins revealed by quantitative proteomics. Mol Cell Proteomics, 2006. 5(12): p. 2298-310.
14	Vertegaal, A.C., et al., A proteomic study of SUMO-2 target proteins. J Biol Chem, 2004. 279(32): p. 33791-8.

## Sheet: DDX6_ixnpartners_notinthisstudy
DDX6 Interaction partners reported in BioGRID, but not detected in our study.
Protein	Reference
AES	[1]		1. Rolland T, Tasan M, Charloteaux B, Pevzner SJ, Zhong Q, et al. (2014) A proteome-scale map of the human interactome network. Cell 159: 1212-1226.
AFF1	[2]		2. Benedikt A, Baltruschat S, Scholz B, Bursen A, Arrey TN, et al. (2011) The leukemogenic AF4-MLL fusion protein causes P-TEFb kinase activation and altered epigenetic signatures. Leukemia 25: 135-144.
AP2M1	[3]		3. Brehme M, Hantschel O, Colinge J, Kaupe I, Planyavsky M, et al. (2009) Charting the molecular network of the drug target Bcr-Abl. Proc Natl Acad Sci U S A 106: 7414-7419.
BAG4	[4]		4. Taipale M, Tucker G, Peng J, Krykbaeva I, Lin ZY, et al. (2014) A quantitative chaperone interaction network reveals the architecture of cellular protein homeostasis pathways. Cell 158: 434-448.
BCL6	[5]		5. Miles RR, Crockett DK, Lim MS, Elenitoba-Johnson KS (2005) Analysis of BCL6-interacting proteins by tandem mass spectrometry. Mol Cell Proteomics 4: 1898-1909.
BEND7	[1]		6. Bennett EJ, Rush J, Gygi SP, Harper JW (2010) Dynamics of cullin-RING ubiquitin ligase network revealed by systematic quantitative proteomics. Cell 143: 951-965.
BIRC7	[1]		7. Hanson D, Stevens A, Murray PG, Black GC, Clayton PE (2014) Identifying biological pathways that underlie primordial short stature using network analysis. J Mol Endocrinol 52: 333-344.
CALCOCO2	[1]		8. Cao Q, Wang X, Zhao M, Yang R, Malik R, et al. (2014) The central role of EED in the orchestration of polycomb group complexes. Nat Commun 5: 3127.
CAND1	[6]		9. Jager S, Cimermancic P, Gulbahce N, Johnson JR, McGovern KE, et al. (2012) Global landscape of HIV-human protein complexes. Nature 481: 365-370.
Cep70	[1]		10. Liu B, Zheng Y, Wang TD, Xu HZ, Xia L, et al. (2012) Proteomic identification of common SCF ubiquitin ligase FBXO6-interacting glycoproteins in three kinds of cells. J Proteome Res 11: 1773-1781.
COPS5	[6]		11. Humphries JD, Byron A, Bass MD, Craig SE, Pinney JW, et al. (2009) Proteomic analysis of integrin-associated complexes identifies RCC2 as a dual regulator of Rac1 and Arf6. Sci Signal 2: ra51.
CRK	[3]		12. Nathans R, Chu CY, Serquina AK, Lu CC, Cao H, et al. (2009) Cellular microRNA and P bodies modulate host-HIV-1 interactions. Mol Cell 34: 696-709.
CUL3	[6]		13. Havugimana PC, Hart GT, Nepusz T, Yang H, Turinsky AL, et al. (2012) A census of human soluble protein complexes. Cell 150: 1068-1081.
CUL7	[7]		14. Kim TW, Kang YK, Park ZY, Kim YH, Hong SW, et al. (2014) SH3RF2 functions as an oncogene by mediating PAK4 protein stability. Carcinogenesis 35: 624-634.
DCP1A	[4]		15. Varjosalo M, Keskitalo S, Van Drogen A, Nurkkala H, Vichalkovski A, et al. (2013) The protein interaction landscape of the human CMGC kinase group. Cell Rep 3: 1306-1320.
EED	[8]		16. Freibaum BD, Chitta RK, High AA, Taylor JP (2010) Global analysis of TDP-43 interacting proteins reveals strong association with RNA splicing and translation machinery. J Proteome Res 9: 1104-1120.
env	[9]		17. Schlundt A, Sticht J, Piotukh K, Kosslick D, Jahnke N, et al. (2009) Proline-rich sequence recognition: II. Proteomics analysis of Tsg101 ubiquitin-E2-like variant (UEV) interactions. Mol Cell Proteomics 8: 2474-2486.
FBXO6	[10]		18. Mehle A, Wilson H, Zhang C, Brazier AJ, McPike M, et al. (2007) Identification of an APOBEC3G binding site in human immunodeficiency virus type 1 Vif and inhibitors of Vif-APOBEC3G binding. J Virol 81: 13235-13241.
FN1	[11]		19. Abu-Odeh M, Bar-Mag T, Huang H, Kim T, Salah Z, et al. (2014) Characterizing WW domain interactions of tumor suppressor WWOX reveals its association with multiprotein networks. J Biol Chem 289: 8865-8880.
gag	[12]		20. Couzens AL, Knight JD, Kean MJ, Teo G, Weiss A, et al. (2013) Protein interaction network of the mammalian Hippo pathway reveals mechanisms of kinase-phosphatase interactions. Sci Signal 6: rs15.
GOLGA2	[1]		21. Ewing RM, Chu P, Elisma F, Li H, Taylor P, et al. (2007) Large-scale mapping of human protein-protein interactions by mass spectrometry. Mol Syst Biol 3: 89.
IKZF1	[1]
INPPL1	[3]
KRT40	[1]
KRTAP10-3	[1]
KRTAP10-8	[1]
NONO	[1]
OBSL1	[7]
PNMA5	[1]
RC3H1	[13]
RUNDC3A	[1]
SDCCAG3	[1]
SH3RF2	[14]
SRPK2	[15]
TARDBP	[16]
TCF4	[1]
TRIM27	[1]
TRIM37	[1]
TSG101	[17]
UBASH3B	[3]
VCAM1	[11]
vif	[18]
VPS52	[1]
WDR12	[13]
WWOX	[19]
YWHAB	[20]
YWHAQ	[21]
ZBTB8A	[1]
ZNF24	[1]
